# Supplementary material for: Livestock Informatics Toolkit: A Case Study in Visually Characterizing Complex Behavioral Patterns across Multiple Sensor Platforms, Using Novel Unsupervised Machine Learning and Information Theoretic Approaches
Source: Sensors (Basel). 2021 Dec 21;22(1):1. doi: 10.3390/s22010001 (PMC8747447; doi:10.3390/s22010001)
Supplement: Supplementary file 1 [file sensors-22-00001-s001.zip]

Archive with 279 entries (243 files):
- sensors-1463895-supplementary/
- sensors-1463895-supplementary/OverallTB/
- sensors-1463895-supplementary/OverallTB/.DS_Store
- sensors-1463895-supplementary/OverallTB/Analysis_of_Overall_Time_Budgets.html
- sensors-1463895-supplementary/OverallTB/BivarTest_AgeYeild/
- sensors-1463895-supplementary/OverallTB/BivarTest_AgeYeild/.DS_Store
- sensors-1463895-supplementary/OverallTB/BivarTest_AgeYeild/AgeYeildEncoding/
- sensors-1463895-supplementary/OverallTB/BivarTest_AgeYeild/AgeYeildEncoding/.DS_Store
- sensors-1463895-supplementary/OverallTB/BivarTest_AgeYeild/AgeYeildEncoding/All/
- sensors-1463895-supplementary/OverallTB/BivarTest_AgeYeild/AgeYeildEncoding/All/AgeYeild_R10_C0.jpeg
- sensors-1463895-supplementary/OverallTB/BivarTest_AgeYeild/AgeYeildEncoding/All/AgeYeild_R1_C0.jpeg
- sensors-1463895-supplementary/OverallTB/BivarTest_AgeYeild/AgeYeildEncoding/All/AgeYeild_R2_C0.jpeg
- sensors-1463895-supplementary/OverallTB/BivarTest_AgeYeild/AgeYeildEncoding/All/AgeYeild_R3_C0.jpeg
- sensors-1463895-supplementary/OverallTB/BivarTest_AgeYeild/AgeYeildEncoding/All/AgeYeild_R4_C0.jpeg
- sensors-1463895-supplementary/OverallTB/BivarTest_AgeYeild/AgeYeildEncoding/All/AgeYeild_R5_C0.jpeg
- sensors-1463895-supplementary/OverallTB/BivarTest_AgeYeild/AgeYeildEncoding/All/AgeYeild_R6_C0.jpeg
- sensors-1463895-supplementary/OverallTB/BivarTest_AgeYeild/AgeYeildEncoding/All/AgeYeild_R7_C0.jpeg
- sensors-1463895-supplementary/OverallTB/BivarTest_AgeYeild/AgeYeildEncoding/All/AgeYeild_R8_C0.jpeg
- sensors-1463895-supplementary/OverallTB/BivarTest_AgeYeild/AgeYeildEncoding/All/AgeYeild_R9_C0.jpeg
- sensors-1463895-supplementary/OverallTB/BivarTest_AgeYeild/AgeYeildEncoding/Healthy/
- sensors-1463895-supplementary/OverallTB/BivarTest_AgeYeild/AgeYeildEncoding/Healthy/AgeYeild_R10_C0.jpeg
- sensors-1463895-supplementary/OverallTB/BivarTest_AgeYeild/AgeYeildEncoding/Healthy/AgeYeild_R1_C0.jpeg
- sensors-1463895-supplementary/OverallTB/BivarTest_AgeYeild/AgeYeildEncoding/Healthy/AgeYeild_R2_C0.jpeg
- sensors-1463895-supplementary/OverallTB/BivarTest_AgeYeild/AgeYeildEncoding/Healthy/AgeYeild_R3_C0.jpeg
- sensors-1463895-supplementary/OverallTB/BivarTest_AgeYeild/AgeYeildEncoding/Healthy/AgeYeild_R4_C0.jpeg
- sensors-1463895-supplementary/OverallTB/BivarTest_AgeYeild/AgeYeildEncoding/Healthy/AgeYeild_R5_C0.jpeg
- sensors-1463895-supplementary/OverallTB/BivarTest_AgeYeild/AgeYeildEncoding/Healthy/AgeYeild_R6_C0.jpeg
- sensors-1463895-supplementary/OverallTB/BivarTest_AgeYeild/AgeYeildEncoding/Healthy/AgeYeild_R7_C0.jpeg
- sensors-1463895-supplementary/OverallTB/BivarTest_AgeYeild/AgeYeildEncoding/Healthy/AgeYeild_R8_C0.jpeg
- sensors-1463895-supplementary/OverallTB/BivarTest_AgeYeild/AgeYeildEncoding/Healthy/AgeYeild_R9_C0.jpeg
- sensors-1463895-supplementary/OverallTB/BivarTest_AgeYeild/EO_All.pdf
- sensors-1463895-supplementary/OverallTB/BivarTest_AgeYeild/EO_Healthy.pdf
- sensors-1463895-supplementary/OverallTB/BivarTest_AgeYeild/OTB_All_NP.pdf
- sensors-1463895-supplementary/OverallTB/BivarTest_AgeYeild/OTB_Healthy_NP.pdf
- sensors-1463895-supplementary/OverallTB/BivarTest_EntryOrder/
- sensors-1463895-supplementary/OverallTB/BivarTest_EntryOrder/.DS_Store
- sensors-1463895-supplementary/OverallTB/BivarTest_EntryOrder/OTB_All_NP.pdf
- sensors-1463895-supplementary/OverallTB/BivarTest_EntryOrder/OTB_All_PP.pdf
- sensors-1463895-supplementary/OverallTB/BivarTest_EntryOrder/OTB_Healthy_NP.pdf
- sensors-1463895-supplementary/OverallTB/BivarTest_EntryOrder/OTB_Healthy_PP.pdf
- sensors-1463895-supplementary/OverallTB/BivarTest_Sick/
- sensors-1463895-supplementary/OverallTB/BivarTest_Sick/.DS_Store
- sensors-1463895-supplementary/OverallTB/BivarTest_Sick/EO_Diag.pdf
- sensors-1463895-supplementary/OverallTB/BivarTest_Sick/EO_Health.pdf
- sensors-1463895-supplementary/OverallTB/BivarTest_Sick/EO_HealthPasture.pdf
- sensors-1463895-supplementary/OverallTB/BivarTest_Sick/OTB_Diag_NP.pdf
- sensors-1463895-supplementary/OverallTB/BivarTest_Sick/OTB_Diag_PP.pdf
- sensors-1463895-supplementary/OverallTB/BivarTest_Sick/OTB_Health_NP.pdf
- sensors-1463895-supplementary/OverallTB/BivarTest_Sick/OTB_Health_PP.pdf
- sensors-1463895-supplementary/OverallTB/ContrastPlots/
- sensors-1463895-supplementary/OverallTB/ContrastPlots/.DS_Store
- sensors-1463895-supplementary/OverallTB/ContrastPlots/Euclid_vs_EW_10x10.pdf
- sensors-1463895-supplementary/OverallTB/ContrastPlots/Euclid_vs_EW_5x5.pdf
- sensors-1463895-supplementary/OverallTB/ContrastPlots/Euclid_vs_KLD_10x10.pdf
- sensors-1463895-supplementary/OverallTB/ContrastPlots/Euclid_vs_KLD_5x5.pdf
- sensors-1463895-supplementary/OverallTB/ContrastPlots/Euclid_vs_PW_10x10.pdf
- sensors-1463895-supplementary/OverallTB/ContrastPlots/Euclid_vs_PW_5x5.pdf
- sensors-1463895-supplementary/OverallTB/ContrastPlots/EW_vs_PW_10x10.pdf
- sensors-1463895-supplementary/OverallTB/ContrastPlots/EW_vs_PW_5x5.pdf
- sensors-1463895-supplementary/OverallTB/ContrastPlots/KLD_vs_EW_10x10.pdf
- sensors-1463895-supplementary/OverallTB/ContrastPlots/KLD_vs_EW_5x5.pdf
- sensors-1463895-supplementary/OverallTB/ContrastPlots/KLD_vs_PW_10x10.pdf
- sensors-1463895-supplementary/OverallTB/ContrastPlots/KLD_vs_PW_5x5.pdf
- sensors-1463895-supplementary/OverallTB/EnsembleCut/
- sensors-1463895-supplementary/OverallTB/EnsembleCut/.DS_Store
- sensors-1463895-supplementary/OverallTB/EnsembleCut/BifucationViz.pdf
- sensors-1463895-supplementary/OverallTB/EnsembleCut/EnsembleEncodings.pdf
- sensors-1463895-supplementary/OverallTB/EnsembleCut/Euclidean_NP_Dendrogram.pdf
- sensors-1463895-supplementary/OverallTB/EnsembleCut/Euclidean_NP_Heatmap.pdf
- sensors-1463895-supplementary/OverallTB/EnsembleCut/Euclidean_PP_Dendrogram.pdf
- sensors-1463895-supplementary/OverallTB/EnsembleCut/Euclidean_PP_Heatmap.pdf
- sensors-1463895-supplementary/OverallTB/EnsembleCut/KLD_NP_Dendrogram.pdf
- sensors-1463895-supplementary/OverallTB/EnsembleCut/KLD_NP_Heatmap.pdf
- sensors-1463895-supplementary/OverallTB/EnsembleCut/KLD_Sub_Dendrogram.pdf
- sensors-1463895-supplementary/OverallTB/EnsembleCut/KLD_Sub_Heatmap.pdf
- sensors-1463895-supplementary/OverallTB/EnsembleCut/NoisePen_NP_Dendrogram.pdf
- sensors-1463895-supplementary/OverallTB/EnsembleCut/NoisePen_NP_Heatmap.pdf
- sensors-1463895-supplementary/OverallTB/EnsembleCut/NoisePen_PP_Dendrogram.pdf
- sensors-1463895-supplementary/OverallTB/EnsembleCut/NoisePen_PP_Heatmap.pdf
- sensors-1463895-supplementary/OverallTB/EnsembleCut/NPEncode/
- sensors-1463895-supplementary/OverallTB/EnsembleCut/NPEncode/.DS_Store
- sensors-1463895-supplementary/OverallTB/EnsembleCut/NPEncode/NPCut/
- sensors-1463895-supplementary/OverallTB/EnsembleCut/NPEncode/NPCut/NPEncode_R10_C0.jpeg
- sensors-1463895-supplementary/OverallTB/EnsembleCut/NPEncode/NPCut/NPEncode_R11_C0.jpeg
- sensors-1463895-supplementary/OverallTB/EnsembleCut/NPEncode/NPCut/NPEncode_R12_C0.jpeg
- sensors-1463895-supplementary/OverallTB/EnsembleCut/NPEncode/NPCut/NPEncode_R13_C0.jpeg
- sensors-1463895-supplementary/OverallTB/EnsembleCut/NPEncode/NPCut/NPEncode_R14_C0.jpeg
- sensors-1463895-supplementary/OverallTB/EnsembleCut/NPEncode/NPCut/NPEncode_R15_C0.jpeg
- sensors-1463895-supplementary/OverallTB/EnsembleCut/NPEncode/NPCut/NPEncode_R16_C0.jpeg
- sensors-1463895-supplementary/OverallTB/EnsembleCut/NPEncode/NPCut/NPEncode_R17_C0.jpeg
- sensors-1463895-supplementary/OverallTB/EnsembleCut/NPEncode/NPCut/NPEncode_R18_C0.jpeg
- sensors-1463895-supplementary/OverallTB/EnsembleCut/NPEncode/NPCut/NPEncode_R1_C0.jpeg
- sensors-1463895-supplementary/OverallTB/EnsembleCut/NPEncode/NPCut/NPEncode_R2_C0.jpeg
- sensors-1463895-supplementary/OverallTB/EnsembleCut/NPEncode/NPCut/NPEncode_R3_C0.jpeg
- sensors-1463895-supplementary/OverallTB/EnsembleCut/NPEncode/NPCut/NPEncode_R4_C0.jpeg
- sensors-1463895-supplementary/OverallTB/EnsembleCut/NPEncode/NPCut/NPEncode_R5_C0.jpeg
- sensors-1463895-supplementary/OverallTB/EnsembleCut/NPEncode/NPCut/NPEncode_R6_C0.jpeg
- sensors-1463895-supplementary/OverallTB/EnsembleCut/NPEncode/NPCut/NPEncode_R7_C0.jpeg
- sensors-1463895-supplementary/OverallTB/EnsembleCut/NPEncode/NPCut/NPEncode_R8_C0.jpeg
- sensors-1463895-supplementary/OverallTB/EnsembleCut/NPEncode/NPCut/NPEncode_R9_C0.jpeg
- sensors-1463895-supplementary/OverallTB/EnsembleCut/NPEncode/PPCut/
- sensors-1463895-supplementary/OverallTB/EnsembleCut/NPEncode/PPCut/.DS_Store
- sensors-1463895-supplementary/OverallTB/EnsembleCut/NPEncode/PPCut/NPEncode_R10_C0.jpeg
- sensors-1463895-supplementary/OverallTB/EnsembleCut/NPEncode/PPCut/NPEncode_R11_C0.jpeg
- sensors-1463895-supplementary/OverallTB/EnsembleCut/NPEncode/PPCut/NPEncode_R12_C0.jpeg
- sensors-1463895-supplementary/OverallTB/EnsembleCut/NPEncode/PPCut/NPEncode_R13_C0.jpeg
- sensors-1463895-supplementary/OverallTB/EnsembleCut/NPEncode/PPCut/NPEncode_R14_C0.jpeg
- sensors-1463895-supplementary/OverallTB/EnsembleCut/NPEncode/PPCut/NPEncode_R1_C0.jpeg
- sensors-1463895-supplementary/OverallTB/EnsembleCut/NPEncode/PPCut/NPEncode_R2_C0.jpeg
- sensors-1463895-supplementary/OverallTB/EnsembleCut/NPEncode/PPCut/NPEncode_R3_C0.jpeg
- sensors-1463895-supplementary/OverallTB/EnsembleCut/NPEncode/PPCut/NPEncode_R4_C0.jpeg
- sensors-1463895-supplementary/OverallTB/EnsembleCut/NPEncode/PPCut/NPEncode_R5_C0.jpeg
- sensors-1463895-supplementary/OverallTB/EnsembleCut/NPEncode/PPCut/NPEncode_R6_C0.jpeg
- sensors-1463895-supplementary/OverallTB/EnsembleCut/NPEncode/PPCut/NPEncode_R7_C0.jpeg
- sensors-1463895-supplementary/OverallTB/EnsembleCut/NPEncode/PPCut/NPEncode_R8_C0.jpeg
- sensors-1463895-supplementary/OverallTB/EnsembleCut/NPEncode/PPCut/NPEncode_R9_C0.jpeg
- sensors-1463895-supplementary/OverallTB/EnsembleCut/NPEncode/PPCut_Dendrogram.pdf
- sensors-1463895-supplementary/OverallTB/EnsembleCut/NPEncode/PPCut_Heatmap.pdf
- sensors-1463895-supplementary/OverallTB/EnsembleCut/PlastPen_PP_Dendrogram.pdf
- sensors-1463895-supplementary/OverallTB/EnsembleCut/PlastPen_PP_Heatmap.pdf
- sensors-1463895-supplementary/OverallTB/EnsembleCut/PPEncode/
- sensors-1463895-supplementary/OverallTB/EnsembleCut/PPEncode/PWEncode_R10_C0.jpeg
- sensors-1463895-supplementary/OverallTB/EnsembleCut/PPEncode/PWEncode_R11_C0.jpeg
- sensors-1463895-supplementary/OverallTB/EnsembleCut/PPEncode/PWEncode_R12_C0.jpeg
- sensors-1463895-supplementary/OverallTB/EnsembleCut/PPEncode/PWEncode_R13_C0.jpeg
- sensors-1463895-supplementary/OverallTB/EnsembleCut/PPEncode/PWEncode_R14_C0.jpeg
- sensors-1463895-supplementary/OverallTB/EnsembleCut/PPEncode/PWEncode_R1_C0.jpeg
- sensors-1463895-supplementary/OverallTB/EnsembleCut/PPEncode/PWEncode_R2_C0.jpeg
- sensors-1463895-supplementary/OverallTB/EnsembleCut/PPEncode/PWEncode_R3_C0.jpeg
- sensors-1463895-supplementary/OverallTB/EnsembleCut/PPEncode/PWEncode_R4_C0.jpeg
- sensors-1463895-supplementary/OverallTB/EnsembleCut/PPEncode/PWEncode_R5_C0.jpeg
- sensors-1463895-supplementary/OverallTB/EnsembleCut/PPEncode/PWEncode_R6_C0.jpeg
- sensors-1463895-supplementary/OverallTB/EnsembleCut/PPEncode/PWEncode_R7_C0.jpeg
- sensors-1463895-supplementary/OverallTB/EnsembleCut/PPEncode/PWEncode_R8_C0.jpeg
- sensors-1463895-supplementary/OverallTB/EnsembleCut/PPEncode/PWEncode_R9_C0.jpeg
- sensors-1463895-supplementary/OverallTB/LIT_0.0.0.9001.tar.gz
- sensors-1463895-supplementary/OverallTB/MilkOrder/
- sensors-1463895-supplementary/OverallTB/MilkOrder/.DS_Store
- sensors-1463895-supplementary/OverallTB/MilkOrder/DMPlot_EntryOrder_all .jpeg
- sensors-1463895-supplementary/OverallTB/MilkOrder/DMPlot_EntryOrder_healthy .jpeg
- sensors-1463895-supplementary/OverallTB/OTBEncodings/
- sensors-1463895-supplementary/OverallTB/OTBEncodings/.DS_Store
- sensors-1463895-supplementary/OverallTB/OTBEncodings/EncodingSummary.pdf
- sensors-1463895-supplementary/OverallTB/OTBEncodings/Euclidean/
- sensors-1463895-supplementary/OverallTB/OTBEncodings/Euclidean/.DS_Store
- sensors-1463895-supplementary/OverallTB/OTBEncodings/Euclidean/OverallTB_Eucidean_R10_C0.jpeg
- sensors-1463895-supplementary/OverallTB/OTBEncodings/Euclidean/OverallTB_Eucidean_R1_C0.jpeg
- sensors-1463895-supplementary/OverallTB/OTBEncodings/Euclidean/OverallTB_Eucidean_R2_C0.jpeg
- sensors-1463895-supplementary/OverallTB/OTBEncodings/Euclidean/OverallTB_Eucidean_R3_C0.jpeg
- sensors-1463895-supplementary/OverallTB/OTBEncodings/Euclidean/OverallTB_Eucidean_R4_C0.jpeg
- sensors-1463895-supplementary/OverallTB/OTBEncodings/Euclidean/OverallTB_Eucidean_R5_C0.jpeg
- sensors-1463895-supplementary/OverallTB/OTBEncodings/Euclidean/OverallTB_Eucidean_R6_C0.jpeg
- sensors-1463895-supplementary/OverallTB/OTBEncodings/Euclidean/OverallTB_Eucidean_R7_C0.jpeg
- sensors-1463895-supplementary/OverallTB/OTBEncodings/Euclidean/OverallTB_Eucidean_R8_C0.jpeg
- sensors-1463895-supplementary/OverallTB/OTBEncodings/Euclidean/OverallTB_Eucidean_R9_C0.jpeg
- sensors-1463895-supplementary/OverallTB/OTBEncodings/Euclidean/_OverallTB_Eucidean_AuxVar_R10_C0.jpeg
- sensors-1463895-supplementary/OverallTB/OTBEncodings/Euclidean/_OverallTB_Eucidean_TBVar_Dendrogram_.pdf
- sensors-1463895-supplementary/OverallTB/OTBEncodings/Euclidean/_OverallTB_Eucidean_TBVar_R10_C0.jpeg
- sensors-1463895-supplementary/OverallTB/OTBEncodings/KLDivergence/
- sensors-1463895-supplementary/OverallTB/OTBEncodings/KLDivergence/.DS_Store
- sensors-1463895-supplementary/OverallTB/OTBEncodings/KLDivergence/OverallTB_KLD_R10_C0.jpeg
- sensors-1463895-supplementary/OverallTB/OTBEncodings/KLDivergence/OverallTB_KLD_R1_C0.jpeg
- sensors-1463895-supplementary/OverallTB/OTBEncodings/KLDivergence/OverallTB_KLD_R2_C0.jpeg
- sensors-1463895-supplementary/OverallTB/OTBEncodings/KLDivergence/OverallTB_KLD_R3_C0.jpeg
- sensors-1463895-supplementary/OverallTB/OTBEncodings/KLDivergence/OverallTB_KLD_R4_C0.jpeg
- sensors-1463895-supplementary/OverallTB/OTBEncodings/KLDivergence/OverallTB_KLD_R5_C0.jpeg
- sensors-1463895-supplementary/OverallTB/OTBEncodings/KLDivergence/OverallTB_KLD_R6_C0.jpeg
- sensors-1463895-supplementary/OverallTB/OTBEncodings/KLDivergence/OverallTB_KLD_R7_C0.jpeg
- sensors-1463895-supplementary/OverallTB/OTBEncodings/KLDivergence/OverallTB_KLD_R8_C0.jpeg
- sensors-1463895-supplementary/OverallTB/OTBEncodings/KLDivergence/OverallTB_KLD_R9_C0.jpeg
- sensors-1463895-supplementary/OverallTB/OTBEncodings/KLDivergence/_OverallTB_KLD_AuxVar_R10_C0.jpeg
- sensors-1463895-supplementary/OverallTB/OTBEncodings/KLDivergence/_OverallTB_KLD_TBVar_Dendrogram_.pdf
- sensors-1463895-supplementary/OverallTB/OTBEncodings/KLDivergence/_OverallTB_KLD_TBVar_R10_C0.jpeg
- sensors-1463895-supplementary/OverallTB/OTBEncodings/NoisePenalized/
- sensors-1463895-supplementary/OverallTB/OTBEncodings/NoisePenalized/.DS_Store
- sensors-1463895-supplementary/OverallTB/OTBEncodings/NoisePenalized/OverallTB_EW_R10_C0.jpeg
- sensors-1463895-supplementary/OverallTB/OTBEncodings/NoisePenalized/OverallTB_EW_R1_C0.jpeg
- sensors-1463895-supplementary/OverallTB/OTBEncodings/NoisePenalized/OverallTB_EW_R2_C0.jpeg
- sensors-1463895-supplementary/OverallTB/OTBEncodings/NoisePenalized/OverallTB_EW_R3_C0.jpeg
- sensors-1463895-supplementary/OverallTB/OTBEncodings/NoisePenalized/OverallTB_EW_R4_C0.jpeg
- sensors-1463895-supplementary/OverallTB/OTBEncodings/NoisePenalized/OverallTB_EW_R5_C0.jpeg
- sensors-1463895-supplementary/OverallTB/OTBEncodings/NoisePenalized/OverallTB_EW_R6_C0.jpeg
- sensors-1463895-supplementary/OverallTB/OTBEncodings/NoisePenalized/OverallTB_EW_R7_C0.jpeg
- sensors-1463895-supplementary/OverallTB/OTBEncodings/NoisePenalized/OverallTB_EW_R8_C0.jpeg
- sensors-1463895-supplementary/OverallTB/OTBEncodings/NoisePenalized/OverallTB_EW_R9_C0.jpeg
- sensors-1463895-supplementary/OverallTB/OTBEncodings/NoisePenalized/_OverallTB_EW_AuxVar_R10_C0.jpeg
- sensors-1463895-supplementary/OverallTB/OTBEncodings/NoisePenalized/_OverallTB_EW_EWVAR_R10_C0.jpeg
- sensors-1463895-supplementary/OverallTB/OTBEncodings/NoisePenalized/_OverallTB_EW_TBVAR_Dendrogram_.pdf
- sensors-1463895-supplementary/OverallTB/OTBEncodings/NoisePenalized/_OverallTB_EW_TBVAR_R10_C0.jpeg
- sensors-1463895-supplementary/OverallTB/OTBEncodings/PlasticityPenalized/
- sensors-1463895-supplementary/OverallTB/OTBEncodings/PlasticityPenalized/.DS_Store
- sensors-1463895-supplementary/OverallTB/OTBEncodings/PlasticityPenalized/OverallTB_PW_R10_C0.jpeg
- sensors-1463895-supplementary/OverallTB/OTBEncodings/PlasticityPenalized/OverallTB_PW_R1_C0.jpeg
- sensors-1463895-supplementary/OverallTB/OTBEncodings/PlasticityPenalized/OverallTB_PW_R2_C0.jpeg
- sensors-1463895-supplementary/OverallTB/OTBEncodings/PlasticityPenalized/OverallTB_PW_R3_C0.jpeg
- sensors-1463895-supplementary/OverallTB/OTBEncodings/PlasticityPenalized/OverallTB_PW_R4_C0.jpeg
- sensors-1463895-supplementary/OverallTB/OTBEncodings/PlasticityPenalized/OverallTB_PW_R5_C0.jpeg
- sensors-1463895-supplementary/OverallTB/OTBEncodings/PlasticityPenalized/OverallTB_PW_R6_C0.jpeg
- sensors-1463895-supplementary/OverallTB/OTBEncodings/PlasticityPenalized/OverallTB_PW_R7_C0.jpeg
- sensors-1463895-supplementary/OverallTB/OTBEncodings/PlasticityPenalized/OverallTB_PW_R8_C0.jpeg
- sensors-1463895-supplementary/OverallTB/OTBEncodings/PlasticityPenalized/OverallTB_PW_R9_C0.jpeg
- sensors-1463895-supplementary/OverallTB/OTBEncodings/PlasticityPenalized/_OverallTB_PW_AuxVar_R10_C0.jpeg
- sensors-1463895-supplementary/OverallTB/OTBEncodings/PlasticityPenalized/_OverallTB_PW_Clean_R10_C0.jpeg
- sensors-1463895-supplementary/OverallTB/OTBEncodings/PlasticityPenalized/_OverallTB_PW_EWVAR_R10_C0.jpeg
- sensors-1463895-supplementary/OverallTB/OTBEncodings/PlasticityPenalized/_OverallTB_PW_TBVAR_Dendrogram_.pdf
- sensors-1463895-supplementary/OverallTB/OTBEncodings/PlasticityPenalized/_OverallTB_PW_TBVAR_R10_C0.jpeg
- sensors-1463895-supplementary/__MACOSX/
- sensors-1463895-supplementary/__MACOSX/._OverallTB
- sensors-1463895-supplementary/__MACOSX/OverallTB/
- sensors-1463895-supplementary/__MACOSX/OverallTB/._.DS_Store
- sensors-1463895-supplementary/__MACOSX/OverallTB/._Analysis_of_Overall_Time_Budgets.html
- sensors-1463895-supplementary/__MACOSX/OverallTB/._LIT_0.0.0.9001.tar.gz
- sensors-1463895-supplementary/__MACOSX/OverallTB/BivarTest_AgeYeild/
- sensors-1463895-supplementary/__MACOSX/OverallTB/BivarTest_AgeYeild/._.DS_Store
- sensors-1463895-supplementary/__MACOSX/OverallTB/BivarTest_AgeYeild/._EO_All.pdf
- sensors-1463895-supplementary/__MACOSX/OverallTB/BivarTest_AgeYeild/._EO_Healthy.pdf
- sensors-1463895-supplementary/__MACOSX/OverallTB/BivarTest_AgeYeild/._OTB_All_NP.pdf
- sensors-1463895-supplementary/__MACOSX/OverallTB/BivarTest_AgeYeild/._OTB_Healthy_NP.pdf
- sensors-1463895-supplementary/__MACOSX/OverallTB/BivarTest_AgeYeild/AgeYeildEncoding/
- sensors-1463895-supplementary/__MACOSX/OverallTB/BivarTest_AgeYeild/AgeYeildEncoding/._.DS_Store
- sensors-1463895-supplementary/__MACOSX/OverallTB/BivarTest_EntryOrder/
- sensors-1463895-supplementary/__MACOSX/OverallTB/BivarTest_EntryOrder/._.DS_Store
- sensors-1463895-supplementary/__MACOSX/OverallTB/BivarTest_EntryOrder/._OTB_All_NP.pdf
- sensors-1463895-supplementary/__MACOSX/OverallTB/BivarTest_EntryOrder/._OTB_All_PP.pdf
- sensors-1463895-supplementary/__MACOSX/OverallTB/BivarTest_EntryOrder/._OTB_Healthy_NP.pdf
- sensors-1463895-supplementary/__MACOSX/OverallTB/BivarTest_EntryOrder/._OTB_Healthy_PP.pdf
- sensors-1463895-supplementary/__MACOSX/OverallTB/BivarTest_Sick/
- sensors-1463895-supplementary/__MACOSX/OverallTB/BivarTest_Sick/._.DS_Store
- sensors-1463895-supplementary/__MACOSX/OverallTB/BivarTest_Sick/._EO_Diag.pdf
- sensors-1463895-supplementary/__MACOSX/OverallTB/BivarTest_Sick/._EO_Health.pdf
- sensors-1463895-supplementary/__MACOSX/OverallTB/BivarTest_Sick/._EO_HealthPasture.pdf
- sensors-1463895-supplementary/__MACOSX/OverallTB/BivarTest_Sick/._OTB_Diag_NP.pdf
- sensors-1463895-supplementary/__MACOSX/OverallTB/BivarTest_Sick/._OTB_Diag_PP.pdf
- sensors-1463895-supplementary/__MACOSX/OverallTB/BivarTest_Sick/._OTB_Health_NP.pdf
- sensors-1463895-supplementary/__MACOSX/OverallTB/BivarTest_Sick/._OTB_Health_PP.pdf
- sensors-1463895-supplementary/__MACOSX/OverallTB/ContrastPlots/
- sensors-1463895-supplementary/__MACOSX/OverallTB/ContrastPlots/._.DS_Store
- sensors-1463895-supplementary/__MACOSX/OverallTB/ContrastPlots/._Euclid_vs_EW_10x10.pdf
- sensors-1463895-supplementary/__MACOSX/OverallTB/ContrastPlots/._Euclid_vs_EW_5x5.pdf
- sensors-1463895-supplementary/__MACOSX/OverallTB/ContrastPlots/._Euclid_vs_KLD_10x10.pdf
- sensors-1463895-supplementary/__MACOSX/OverallTB/ContrastPlots/._Euclid_vs_KLD_5x5.pdf
- sensors-1463895-supplementary/__MACOSX/OverallTB/ContrastPlots/._Euclid_vs_PW_10x10.pdf
- sensors-1463895-supplementary/__MACOSX/OverallTB/ContrastPlots/._Euclid_vs_PW_5x5.pdf
- sensors-1463895-supplementary/__MACOSX/OverallTB/ContrastPlots/._EW_vs_PW_10x10.pdf
- sensors-1463895-supplementary/__MACOSX/OverallTB/ContrastPlots/._EW_vs_PW_5x5.pdf
- sensors-1463895-supplementary/__MACOSX/OverallTB/ContrastPlots/._KLD_vs_EW_10x10.pdf
- sensors-1463895-supplementary/__MACOSX/OverallTB/ContrastPlots/._KLD_vs_EW_5x5.pdf
- sensors-1463895-supplementary/__MACOSX/OverallTB/ContrastPlots/._KLD_vs_PW_10x10.pdf
- sensors-1463895-supplementary/__MACOSX/OverallTB/EnsembleCut/
- sensors-1463895-supplementary/__MACOSX/OverallTB/EnsembleCut/._.DS_Store
- sensors-1463895-supplementary/__MACOSX/OverallTB/EnsembleCut/._BifucationViz.pdf
- sensors-1463895-supplementary/__MACOSX/OverallTB/EnsembleCut/._EnsembleEncodings.pdf
- sensors-1463895-supplementary/__MACOSX/OverallTB/EnsembleCut/._Euclidean_NP_Dendrogram.pdf
- sensors-1463895-supplementary/__MACOSX/OverallTB/EnsembleCut/._Euclidean_NP_Heatmap.pdf
- sensors-1463895-supplementary/__MACOSX/OverallTB/EnsembleCut/._KLD_NP_Heatmap.pdf
- sensors-1463895-supplementary/__MACOSX/OverallTB/EnsembleCut/._KLD_Sub_Heatmap.pdf
- sensors-1463895-supplementary/__MACOSX/OverallTB/EnsembleCut/._NoisePen_NP_Dendrogram.pdf
- sensors-1463895-supplementary/__MACOSX/OverallTB/EnsembleCut/._NoisePen_NP_Heatmap.pdf
- sensors-1463895-supplementary/__MACOSX/OverallTB/EnsembleCut/._NoisePen_PP_Dendrogram.pdf
- sensors-1463895-supplementary/__MACOSX/OverallTB/EnsembleCut/NPEncode/
- sensors-1463895-supplementary/__MACOSX/OverallTB/EnsembleCut/NPEncode/._.DS_Store
- sensors-1463895-supplementary/__MACOSX/OverallTB/EnsembleCut/NPEncode/PPCut/
- sensors-1463895-supplementary/__MACOSX/OverallTB/EnsembleCut/NPEncode/PPCut/._.DS_Store
- sensors-1463895-supplementary/__MACOSX/OverallTB/MilkOrder/
- sensors-1463895-supplementary/__MACOSX/OverallTB/MilkOrder/._.DS_Store
- sensors-1463895-supplementary/__MACOSX/OverallTB/OTBEncodings/
- sensors-1463895-supplementary/__MACOSX/OverallTB/OTBEncodings/._.DS_Store
- sensors-1463895-supplementary/__MACOSX/OverallTB/OTBEncodings/._EncodingSummary.pdf
- sensors-1463895-supplementary/__MACOSX/OverallTB/OTBEncodings/Euclidean/
- sensors-1463895-supplementary/__MACOSX/OverallTB/OTBEncodings/Euclidean/._.DS_Store
- sensors-1463895-supplementary/__MACOSX/OverallTB/OTBEncodings/Euclidean/.__OverallTB_Eucidean_TBVar_Dendrogram_.pdf
- sensors-1463895-supplementary/__MACOSX/OverallTB/OTBEncodings/KLDivergence/
- sensors-1463895-supplementary/__MACOSX/OverallTB/OTBEncodings/KLDivergence/._.DS_Store
- sensors-1463895-supplementary/__MACOSX/OverallTB/OTBEncodings/NoisePenalized/
- sensors-1463895-supplementary/__MACOSX/OverallTB/OTBEncodings/NoisePenalized/._.DS_Store
- sensors-1463895-supplementary/__MACOSX/OverallTB/OTBEncodings/NoisePenalized/.__OverallTB_EW_TBVAR_Dendrogram_.pdf
- sensors-1463895-supplementary/__MACOSX/OverallTB/OTBEncodings/PlasticityPenalized/
- sensors-1463895-supplementary/__MACOSX/OverallTB/OTBEncodings/PlasticityPenalized/._.DS_Store
- sensors-1463895-supplementary/__MACOSX/OverallTB/OTBEncodings/PlasticityPenalized/.__OverallTB_PW_Clean_R10_C0.jpeg
